# Supplementary material for: Association between Dietary Patterns Reflecting C-Reactive Protein and Metabolic Syndrome in the Chinese Population
Source: Nutrients. 2022 Jun 21;14(13):2566. doi: 10.3390/nu14132566 (PMC9268474; doi:10.3390/nu14132566)
Supplement: Supplementary file 1 [file nutrients-14-02566-s001.zip]

Archive with 1 entries (1 files):
- nutrients-1778833-supplementary.pdf
